# Supplementary material for: Perturbation of the human gastrointestinal tract microbial ecosystem by oral drugs to treat chronic disease results in a spectrum of individual specific patterns of extinction and persistence of dominant microbial strains
Source: PLoS One. 2020 Dec 1;15(12):e0242021. doi: 10.1371/journal.pone.0242021 (PMC7707550; doi:10.1371/journal.pone.0242021)
Supplement: S1 Table — The table represents a name of data set used in this study, type of treatment, a total number of participants, and citation for each data set. (XLSX) [file pone.0242021.s005.xlsx]

## Sheet: S1 Table
Data set	Treatment	Total participants	Citation
Bowel wash	GoLytely solution containing polyethylene glycol and electrolytes	8	Fukuyama et al.
Diarrhea	None	4	Lloyd-Price et al.
Metformin (3 days)	Metformin (1,000 mg twice daily)	22	Sun et al.
Metformin/Placebo (2 and 4 months)	Metformin (1700mg/day) or Placebo	38	Wu et al.
Rheumatoid arthritis (3-16 months)	Methotrexate or Tripterygium wilfordii	18	Zhang et al.
