# Supplementary material for: Perturbation of the human gastrointestinal tract microbial ecosystem by oral drugs to treat chronic disease results in a spectrum of individual specific patterns of extinction and persistence of dominant microbial strains
Source: PLoS One. 2020 Dec 1;15(12):e0242021. doi: 10.1371/journal.pone.0242021 (PMC7707550; doi:10.1371/journal.pone.0242021)
Supplement: S2 Table — The original sequence files were sequenced and deposited by (A) Fukuyama et al., (accession number: PRJNA388263), (B) Lloyd-Price et al., (accession number: PRJNA398089), (C) Sun et al., (accession number: PRJNA486795), (D) Wu et al., (accession number: PRJNA361402), and (E) Zhang et al. (accession number: PRJEB6997). The table represents the sequence read count before and after the filtering processes. (XLSX) [file pone.0242021.s006.xlsx]

## Sheet: S2 Table
(A)						(B)						(C)						(D)						(E)
Individual ID	Sample ID	Time	Raw sequence reads	Quality processed sequence reads		Individual ID	Weeks	Raw sequence reads	Raw sequence reads (Merged)	Quality processed sequence reads		Individual ID	Sample ID	Time	Raw sequence reads	Quality processed sequence reads		Individual ID	Sample ID	Time	Raw sequence reads	Quality processed sequence reads		Individual ID	Sample ID	Time	Raw sequence reads	Quality processed sequence reads
AAA	AAA_40.4	Pre sample	38541681	38280274		C3022	0	12316821	27351482	26829666		1	AM01	After three-day metformin treatment	30062806	27780616		P11	P11-0D	Before metformin treatment	29511139	29111675		D122	D122	Before treatment	28717069	27974573
	AAA_41						2	15034661					BM01	Before three-day metformin treatment	25965544	25662231			P11-2M	After 2-month metformin treatment	30701692	30310300			D122_N	After 3-month T2 treatment	27283163	26290684
	AAA_42						46	10654053	19831823	19831812		2	AM02	After three-day metformin treatment	29741407	29204074			P11-4M	After 4-month metformin treatment	29119336	28786891		D126	D126	Before treatment	31689668	30828926
	AAA_43						48	9177770					BM02	Before three-day metformin treatment	21830914	21475717		P12	P12-0D	Before metformin treatment	29978579	29590768			D126_G	After 3-month T2 treatment	36742320	35621612
	AAA_44					M2039	0	27866359	47729953	46349977		3	AM03	After three-day metformin treatment	26975822	26636374			P12-2M	After 2-month metformin treatment	21210561	21048278		D198	D198	Before treatment	29740396	29278663
	AAA_45						2	19863594					BM03	Before three-day metformin treatment	32423312	32284536			P12-4M	After 4-month metformin treatment	30110035	29741909			D198_N	After 6-month T2 treatment	24910645	23996547
	AAA_46						37	13716586	24345476	24345384		4	AM04	After three-day metformin treatment	23120834	22102148		P13	P13-0D	Before metformin treatment	19696249	19499281		D60	D60	Before treatment	33478869	32906115
	AAA_47						48	10628890					BM04	Before three-day metformin treatment	32815035	32709238			P13-2M	After 2-month metformin treatment	22938452	22727994			D60_M	After 3-month T2 treatment	34354127	32959161
	AAA_72	Post 1-10 days	22164770	22015865		M2072	0	18371772	18371772	18371770		5	AM05	After three-day metformin treatment	23836417	23574914			P13-4M	After 4-month metformin treatment	22968293	22784879		D69	D69	Before treatment	31928999	31274658
	AAA_73						43	11051935	18606905	18606900			BM05	Before three-day metformin treatment	24827626	24639082		P15	P15-0D	Before metformin treatment	23527308	23315077			D69_G	After 16-month T2 treatment	29345082	29016280
	AAA_74						45	7554970				6	AM06	After three-day metformin treatment	28341153	27963194			P15-2M	After 2-month metformin treatment	23482154	23291690		D90	D90	Before treatment	38317600	37506490
	AAA_75					M2079	8	14472004	24898666	24898622			BM06	Before three-day metformin treatment	21617856	21329486			P15-4M	After 4-month metformin treatment	21613975	21404922			D90_GM	After 6-month MTX treatment	32624224	31320624
	AAA_76						9	10426662				7	AM07	After three-day metformin treatment	18364439	18187265		P16	P16-0D	Before metformin treatment	17855976	17684416		D93	D93	Before treatment	39162963	38139507
	AAA_79	Post 21-50 days	8519473	8440087			36	7704647	18340202	18340165			BM07	Before three-day metformin treatment	30256708	30185884			P16-2M	After 2-month metformin treatment	19583143	19280202			D93_M	After 3-month MTX treatment	36572289	35705506
	AAA_80						38	10635555				8	AM08	After three-day metformin treatment	39739974	39623626			P16-4M	After 4-month metformin treatment	29153327	28774677		D138	D138	Before treatment	42150093	41226838
AAB	AAB_1	Pre sample	68668123	48473558									BM08	Before three-day metformin treatment	27143303	27076924		P21	P21-0D	Before metformin treatment	30091668	29748536			D138_M	After 3-month MTX treatment	27556447	26818483
	AAB_2											9	AM09	After three-day metformin treatment	30388913	30343993			P21-2M	After 2-month metformin treatment (subsampled)	35000000	34391810		D157	D157	Before treatment	33912424	33157361
	AAB_3												BM09	Before three-day metformin treatment	23836702	23357790			P21-4M	After 4-month metformin treatment	23482039	23270759			D157_N	After 3-month T2 treatment	37113034	36479486
	AAB_6											10	AM10	After three-day metformin treatment	23566671	23043499		P23	P23-0D	Before metformin treatment	32287377	31945308		D158	D158	Before treatment	34997778	34047592
	AAB_7												BM10	Before three-day metformin treatment	32602159	32492615			P23-2M	After 2-month metformin treatment	21330199	21174532			D158_M	After 3-month MTX treatment	35187998	34048786
	AAB_8											11	AM11	After three-day metformin treatment	32272233	32231550			P23-4M	After 4-month metformin treatment	18345770	18156772		D169	D169	Before treatment	30413089	29549496
	AAB_9												BM11	Before three-day metformin treatment	25221377	25159615		P25	P25-0D	Before metformin treatment	32489590	32182851			D169_G	After 6-month MTX treatment	27646032	26762647
	AAB_9.1											12	AM12	After three-day metformin treatment	28056466	27353237			P25-2M	After 2-month metformin treatment	29481190	29132458		D195	D195	Before treatment	34378082	33915505
	AAB_9.2												BM12	Before three-day metformin treatment	26381003	26329480			P25-4M	After 4-month metformin treatment	21009453	20816800			D195_N	After 3-month T2 treatment	38630496	37435459
	AAB_9.4											13	AM13	After three-day metformin treatment	28184125	28183350		P29	P29-0D	Before metformin treatment	22398637	22220181		D197	D197	Before treatment	38226917	37281243
	AAB_9.6												BM13	Before three-day metformin treatment	39647894	39602326			P29-2M	After 2-month metformin treatment	22513325	22342679			D197_N	After 3-month T2 treatment	17261273	17068755
	AAB_9.8											14	AM14	After three-day metformin treatment	27951750	27907590			P29-4M	After 4-month metformin treatment	17640744	17480627		D202	D202	Before treatment	29187191	28786518
	AAB_9.9												BM14	Before three-day metformin treatment	36170278	36122547		P31	P31-0D	Before metformin treatment	33227759	32867731			D202_M	After 3-month MTX treatment	32903594	31528274
	AAB_11											15	AM15	After three-day metformin treatment	31939348	31366207			P31-2M	After 2-month metformin treatment	31933123	31245908		D206	D206	Before treatment	38958709	38122393
	AAB_12												BM15	Before three-day metformin treatment	34881101	34785626			P31-4M	After 4-month metformin treatment	32580200	32177694			D206_M	After 3-month MTX treatment	39787172	38617536
	AAB_13											16	AM16	After three-day metformin treatment	22193136	21900505		P32	P32-0D	Before metformin treatment	33779660	33368523		D209	D209	Before treatment	34966738	34004675
	AAB_14.4												BM16	Before three-day metformin treatment	30908488	30846274			P32-2M	After 2-month metformin treatment	23683993	23417905			D209_M	After 3-month T2 treatment	34444283	31872685
	AAB_14.6											17	AM17	After three-day metformin treatment	34495219	34472477			P32-4M	After 4-month metformin treatment	22671820	22419136		D212	D212	Before treatment	31772585	31005535
	AAB_14.8												BM17	Before three-day metformin treatment	34738632	34700888		P34	P34-0D	Before metformin treatment	23620668	23411199			D212_M	After 3-month T2 treatment	25280071	24435430
	AAB_15											18	AM18	After three-day metformin treatment	24585539	24207821			P34-2M	After 2-month metformin treatment	21233281	21023081		D225	D225	Before treatment	33234500	31939560
	AAB_15.2												BM18	Before three-day metformin treatment	30786516	30737292			P34-4M	After 4-month metformin treatment	22122455	21937052			D225_N	After 3-month MTX treatment	33156492	32512764
	AAB_16											19	AM19	After three-day metformin treatment	28044280	27997215		P42	P42-0D	Before metformin treatment	24394105	24081230
	AAB_28	Post 1-10 days	28518164	20197891									BM19	Before three-day metformin treatment	24318795	24267282			P42-2M	After 2-month metformin treatment	24350282	24127097
	AAB_29											20	AM20	After three-day metformin treatment	32668546	32585069			P42-4M	After 4-month metformin treatment	22592588	22390750
	AAB_30												BM20	Before three-day metformin treatment	34259795	34184211		P43	P43-0D	Before metformin treatment	23028246	22839027
	AAB_31											21	AM21	After three-day metformin treatment	30769731	30690637			P43-2M	After 2-month metformin treatment	16574353	16413974
	AAB_32												BM21	Before three-day metformin treatment	35465693	35452611			P43-4M	After 4-month metformin treatment	22668695	22440267
	AAB_33											22	AM22	After three-day metformin treatment	32010447	31890738		P46	P46-0D	Before metformin treatment	21853335	21636523
	AAB_34												BM22	Before three-day metformin treatment	30996186	30947493			P46-2M	After 2-month metformin treatment	22371554	22160246
	AAB_34.2																		P46-4M	After 4-month metformin treatment	23855977	23483293
	AAB_36	Post 21-50 days	31705824	23024497														P47	P47-0D	Before metformin treatment	20454787	20234715
	AAB_37																		P47-2M	After 2-month metformin treatment	18251764	18076281
	AAB_38																		P47-4M	After 4-month metformin treatment	19668278	19516426
	AAB_38.1																	P49	P49-0D	Before metformin treatment	22460169	22198674
	AAB_38.2																		P49-2M	After 2-month metformin treatment	22111581	21921376
	AAB_38.4																		P49-4M	After 4-month metformin treatment	17820175	17679206
	AAB_38.6																	P4	P4-0D	Before metformin treatment	26235510	25831886
	AAB_38.8																		P4-2M	After 2-month metformin treatment	21868320	21649532
	AAB_38.9																		P4-4M	After 4-month metformin treatment	21321390	21060022
	AAB_39																	P50	P50-0D	Before metformin treatment	23427661	23248714
	AAB_40																		P50-2M	After 2-month metformin treatment	21174345	21017343
AAD	AAD_1	Pre sample	69788084	39445931															P50-4M	After 4-month metformin treatment	17423388	17289160
	AAD_2																	P51	P51-0D	Before metformin treatment	23989874	23763532
	AAD_3																		P51-2M	After 2-month metformin treatment	19813992	19667993
	AAD_4																		P51-4M	After 4-month metformin treatment	18099089	17963331
	AAD_5																	P52	P52-0D	Before metformin treatment	15528000	15381280
	AAD_6																		P52-2M	After 2-month metformin treatment	19484681	19336393
	AAD_7																		P52-4M	After 4-month metformin treatment	16565151	16244346
	AAD_8																	P10	P10-0D	Before placebo treatment	22807656	22634355
	AAD_9																		P10-2M	After 2-month placebo treatment	20831491	20631144
	AAD_10																		P10-4M	After 4-month placebo treatment	21050286	20844885
	AAD_11																	P20	P20-0D	Before placebo treatment	30095964	29799832
	AAD_12																		P20-2M	After 2-month placebo treatment	29258756	28960709
	AAD_13																		P20-4M	After 4-month placebo treatment (subsampled)	35000000	34743621
	AAD_22	Post 1-10 days	32002957	21260106														P26	P26-0D	Before placebo treatment	30235085	29917849
	AAD_23																		P26-2M	After 2-month placebo treatment	33131492	32750275
	AAD_24																		P26-4M	After 4-month placebo treatment (subsampled)	35000000	34639852
	AAD_25																	P27	P27-0D	Before placebo treatment	24295597	24046589
	AAD_26																		P27-2M	After 2-month placebo treatment	22490813	22265348
	AAD_27																		P27-4M	After 4-month placebo treatment (subsampled)	35000000	34732991
	AAD_28																	P2	P2-0D	Before placebo treatment	32503278	31834006
	AAD_32	Post 21-50 days	25560226	16167864															P2-2M	After 2-month placebo treatment	30722929	30202299
	AAD_33																		P2-4M	After 4-month placebo treatment	23534465	23042566
	AAD_34																	P30	P30-0D	Before placebo treatment	15328591	15203703
	AAD_35																		P30-2M	After 2-month placebo treatment	21149830	20946978
	AAD_36																		P30-4M	After 4-month placebo treatment	28990239	28687976
AAF	AAF_30	Pre sample	56235891	30393359														P33	P33-0D	Before placebo treatment	20039574	19874128
	AAF_29																		P33-2M	After 2-month placebo treatment	24044657	23780974
	AAF_28_Rp1																		P33-4M	After 4-month placebo treatment (subsampled)	35000000	34730758
	AAF_28_Rp2																	P35	P35-0D	Before placebo treatment	19075969	18897531
	AAF_26																		P35-2M	After 2-month placebo treatment	21910179	21709095
	AAF_27																		P35-4M	After 4-month placebo treatment (subsampled)	35000000	34644659
	AAF_34																	P37	P37-0D	Before placebo treatment	30331293	29655156
	AAF_33																		P37-2M	After 2-month placebo treatment	31457964	31116148
	AAF_1																		P37-4M	After 4-month placebo treatment	32020880	31641559
	AAF_6																	P38	P38-0D	Before placebo treatment	31981920	31586385
	AAF_4																		P38-2M	After 2-month placebo treatment	31471373	31098669
	AAF_14	Post 1-10 days	29484722	19162212															P38-4M	After 4-month placebo treatment (subsampled)	35000000	34545203
	AAF_15																	P3	P3-0D	Before placebo treatment	30255484	29676920
	AAF_16																		P3-2M	After 2-month placebo treatment	31561788	31077187
	AAF_17_Rp1																		P3-4M	After 4-month placebo treatment (subsampled)	35000000	34418283
	AAF_17_Rp2																	P44	P44-0D	Before placebo treatment	27263743	26964526
	AAF_18																		P44-2M	After 2-month placebo treatment	29969095	29631443
	AAF_19																		P44-4M	After 4-month placebo treatment	32155258	31773886
	AAF_20																	P45	P45-0D	Before placebo treatment	30958364	30351748
	AAF_25	Post 21-50 days	10065414	3936981															P45-2M	After 2-month placebo treatment	31641534	31236677
	AAF_31																		P45-4M	After 4-month placebo treatment	20906666	20594189
AAG	AAG_1	Pre sample	65815550	40480913														P5	P5-0D	Before placebo treatment	22528136	22327124
	AAG_3																		P5-2M	After 2-month placebo treatment	20506560	20182094
	AAG_4_Rp1																		P5-4M	After 4-month placebo treatment (subsampled)	35000000	34591534
	AAG_4_Rp2																	P6	P6-0D	Before placebo treatment	29169057	28794590
	AAG_5																		P6-2M	After 2-month placebo treatment	35123393	34721170
	AAG_6																		P6-4M	After 4-month placebo treatment (subsampled)	35000000	34633098
	AAG_7																	P8	P8-0D	Before placebo treatment	31483857	31095652
	AAG_8_Rp1																		P8-2M	After 2-month placebo treatment	31269019	30908677
	AAG_8_Rp2																		P8-4M	After 4-month placebo treatment	20317009	20010332
	AAG_9																	P9	P9-0D	Before placebo treatment	23572350	23331036
	AAG_10																		P9-2M	After 2-month placebo treatment	22159900	21979472
	AAG_11_Rp1																		P9-4M	After 4-month placebo treatment (subsampled)	35000000	34720375
	AAG_11_Rp2
	AAG_12
	AAG_13
	AAG_20	Post 1-10 days	31953260	22063444
	AAG_21
	AAG_22
	AAG_23
	AAG_24
	AAG_25
	AAG_28
	AAG_29
	AAG_33	Post 21-50 days	17637804	8239179
	AAG_34
	AAG_35
	AAG_40
AAI	AAI_1	Pre sample	62831015	41524367
	AAI_2
	AAI_3
	AAI_4
	AAI_5
	AAI_6
	AAI_7
	AAI_8
	AAI_9
	AAI_10
	AAI_11
	AAI_12
	AAI_13
	AAI_14
	AAI_15
	AAI_25	Post 1-10 days	30659829	21785720
	AAI_26
	AAI_27
	AAI_28
	AAI_29
	AAI_30
	AAI_31
	AAI_34	Post 21-50 days	22880833	16100879
	AAI_35
	AAI_36
	AAI_37
	AAI_38
AAN	AAN_2	Pre sample	60902837	58403391
	AAN_3_Rp1
	AAN_3_Rp2
	AAN_4
	AAN_5
	AAN_6
	AAN_7
	AAN_8
	AAN_15
	AAN_17
	AAN_19
	AAN_21
	AAN_41	Post 1-10 days	59312412	54013242
	AAN_42
	AAN_43
	AAN_44
	AAN_45
	AAN_46
	AAN_47
	AAN_51	Post 21-50 days	2592393	2545497
AAP	AAP_1	Pre sample	92536416	88662050
	AAP_2
	AAP_4
	AAP_5
	AAP_6
	AAP_7
	AAP_8
	AAP_9
	AAP_10
	AAP_11
	AAP_12
	AAP_13
	AAP_14
	AAP_15_Rp2
	AAP_15_Rp1
	AAP_16
	AAP_17_Rp1
	AAP_17_Rp2
	AAP_18
	AAP_19_Rp1
	AAP_22.5	Post 1-10 days	34067562	33306142
	AAP_23
	AAP_24
	AAP_25
	AAP_26
	AAP_27
	AAP_28
	AAP_32	Post 21-50 days	29138921	27379742
	AAP_33
	AAP_34
	AAP_35
