# Supplementary material for: Perturbation of the human gastrointestinal tract microbial ecosystem by oral drugs to treat chronic disease results in a spectrum of individual specific patterns of extinction and persistence of dominant microbial strains
Source: PLoS One. 2020 Dec 1;15(12):e0242021. doi: 10.1371/journal.pone.0242021 (PMC7707550; doi:10.1371/journal.pone.0242021)
Supplement: S3 Table — All pairwise comparisons were conducted for individuals between pre and post bowel evacuation (1–10 days and 21–50 days). The resultant WSS scores are showed as numerical value along with the data bar graphs. The WSS scores that were above the cut-off (CO) values are in red. “CO:NA” = No CO value assigned, thus excluded to distinguish a related strain pair. “NS” = No WSS score observed. (XLSX) [file pone.0242021.s007.xlsx]

## Sheet: S3 Table
	Pre sample vs.
Species	Participant #	Post 1-10 days sample	Post 21-50 days sample
Akkermansia_muciniphila (CO: 99.8)	AAA	100	100
	AAF	100	100
	AAG	100	100
	AAN	99	NS
Alistipes_onderdonkii (CO: 97.4)	AAA	100	NS
	AAB	98	100
	AAD	94	NS
	AAF	96	NS
	AAI	100	100
	AAN	100	NS
	AAP	99	NS
Alistipes_putredinis (CO: 93.9)	AAA	99	99
	AAD	100	100
	AAF	100	100
	AAG	100	100
	AAI	100	100
	AAN	100	NS
	AAP	100	100
Alistipes_shahii (CO: 92)	AAA	NS	NS
	AAB	100	100
	AAF	100	NS
	AAG	NS	NS
	AAI	100	NS
	AAN	100	NS
	AAP	NS	100
Bacteroides_cellulosilyticus (CO: 98.2)	AAB	100	100
	AAD	100	100
	AAF	100	NS
	AAG	99	NS
	AAI	100	NS
	AAN	100	NS
Bacteroides_massiliensis (CO: 97.7)	AAD	100	100
	AAF	100	NS
	AAN	100	NS
	AAP	100	100
Bacteroides_coprocola (CO: 67)	AAA	100	NS
Bacteroides_eggerthii (CO: 96)	AAA	100	NS
	AAG	100	100
	AAN	98	NS
Bacteroides_ovatus (CO: 91.7)	AAA	92	NS
	AAB	100	100
	AAD	100	99
	AAF	98	NS
	AAG	99	99
	AAI	98	99
	AAN	95	NS
	AAP	95	98
Bacteroides_stercoris (CO: 97.1)	AAF	NS	NS
	AAI	100	100
	AAP	100	NS
Bacteroides_plebeius (CO: 67.2)	AAA	87	97
	AAB	100	100
Bacteroides_uniformis (CO: 97.8)	AAA	100	100
	AAB	100	100
	AAD	100	100
	AAF	100	100
	AAG	100	99
	AAI	100	100
	AAN	99	NS
	AAP	100	100
Bacteroides_vulgatus (CO: 95.1)	AAA	99	NS
	AAB	100	100
	AAD	100	100
	AAF	100	NS
	AAG	100	100
	AAI	100	100
	AAN	100	100
	AAP	100	100
Barnesiella_intestinihominis (CO: 99.3)	AAF	100	100
	AAG	100	100
	AAI	100	100
	AAN	100	NS
	AAP	100	100
Bifidobacterium_adolescentis (CO: 69.4)	AAB	NS	99
	AAF	100	100
	AAN	98	NS
	AAP	100	NS
Bacteroides_sp_1_1_6 (CO: 97.4)	AAB	98	NS
	AAD	99	98
	AAG	100	99
	AAI	100	100
	AAN	100	100
	AAP	100	NS
Bacteroides_sp_2_1_16 (CO: 98.1)	AAG	99	NS
	AAI	100	100
Clostridium_sp_SS2_1 (CO: NA)	AAA	99	NS
	AAB	68	97
	AAD	98	96
	AAF	100	NS
	AAG	99	98
	AAI	100	100
	AAN	94	NS
	AAP	89	49
Clostridium_sp_L2_50 (CO: 72.6)	AAB	NS	100
	AAI	100	100
Collinsella_aerofaciens (CO: 79.2)	AAB	NS	NS
	AAD	100	99
	AAF	NS	NS
	AAI	95	85
	AAN	97	NS
	AAP	92	85
Coprococcus_eutactus (CO: 88.2)	AAB	99	NS
	AAP	99	100
Dorea_longicatena (CO: NA)	AAA	100	NS
	AAD	NS	100
	AAG	100	NS
	AAI	NS	NS
	AAN	99	NS
	AAP	93	93
Dialister_invisus (CO: 92.7)	AAB	100	100
	AAG	100	100
Eubacterium_biforme (CO: NA)	AAB	100	100
	AAN	100	NS
Eubacterium_eligens (CO: 85.8)	AAA	100	100
	AAB	7	8
	AAD	28	35
	AAF	100	NS
	AAG	100	NS
	AAI	94	99
	AAN	99	NS
	AAP	99	98
Eubacterium_rectale (CO: 94.9)	AAA	100	100
	AAB	97	98
	AAD	100	100
	AAF	100	NS
	AAG	100	100
	AAI	100	100
	AAN	92	NS
Eubacterium_hallii (CO: NA)	AAB	NS	100
	AAD	100	100
	AAG	NS	NS
	AAI	NS	NS
	AAP	99	99
Eubacterium_siraeum (CO: 99.6)	AAA	100	100
	AAI	99	98
	AAN	99	NS
Faecalibacterium_prausnitzii_A2 (CO: 90)	AAA	99	NS
	AAB	97	96
	AAD	99	98
	AAG	99	NS
	AAI	98	99
	AAP	95	NS
Faecalibacterium_prausnitzii_L2 (CO: 77.5)	AAB	81	97
	AAD	99	99
	AAG	98	99
	AAI	94	97
	AAN	92	NS
Faecalibacterium_prausnitzii_SL3 (CO: 81.5)	AAA	97	NS
	AAB	97	99
	AAD	NS	99
	AAG	99	100
	AAI	99	99
	AAP	88	NS
Prevotella_copri (CO: 91.3)	AAA	100	100
	AAI	99	99
	AAN	99	NS
	AAP	100	98
Parabacteroides_merdae (CO: 98.1)	AAF	100	NS
	AAG	100	NS
	AAI	100	100
	AAN	100	NS
	AAP	100	NS
Parabacteroides_sp_D13 (CO: 99)	AAB	100	NS
	AAD	100	100
	AAF	100	NS
	AAG	100	NS
	AAI	100	100
	AAN	100	NS
	AAP	100	NS
Ruminococcus_bromii (CO: NA)	AAA	99	NS
	AAB	100	100
	AAD	100	100
	AAF	100	100
	AAN	99	NS
Ruminococcus_sp_SR1_5 (CO: NA)	AAD	NS	100
	AAG	100	NS
	AAI	100	100
	AAN	65	NS
	AAP	99	98
Roseburia_intestinalis (CO: 92.4)	AAB	100	99
	AAD	NS	92
	AAF	85	NS
	AAG	100	100
Ruminococcus_sp_5_1 (CO: NA)	AAD	100	100
	AAF	98	NS
	AAG	99	100
	AAI	96	98
	AAN	95	NS
	AAP	63	93
Ruminococcus_lactaris (CO: 83.6)	AAI	100	100
	AAN	100	NS
	AAP	95	NS
