# Supplementary material for: Perturbation of the human gastrointestinal tract microbial ecosystem by oral drugs to treat chronic disease results in a spectrum of individual specific patterns of extinction and persistence of dominant microbial strains
Source: PLoS One. 2020 Dec 1;15(12):e0242021. doi: 10.1371/journal.pone.0242021 (PMC7707550; doi:10.1371/journal.pone.0242021)
Supplement: S4 Table — All pairwise comparisons were performed for individuals between early and later week (ranges from 27–44 weeks). The resultant WSS scores are represented as numerical value along with the data bar graphs. The WSS scores that were above the cut-off (CO) values are in red. “CO:NA” = No CO value assigned, thus excluded to distinguish a related strain pair. (XLSX) [file pone.0242021.s008.xlsx]

## Sheet: S4 Table
	Early weeks
Species	Participant #	Later weeks (27-44 weeks)
Alistipes_onderdonkii (CO: 97.4)	M2039	100
Alistipes_putredinis (CO: 93.9)	C3022	99
	M2039	100
	M2072	100
	M2079	100
Alistipes_shahii (CO: 92)	M2072	100
	M2079	97
Bacteroides_massiliensis (CO: 97.7)	C3022	99
Bacteroides_ovatus (CO: 91.7)	M2039	98
	M2079	94
Bacteroides_sp_1_1_6 (CO: 97.4)	M2039	98
	M2072	100
Bacteroides_sp_2_1_16 (CO: 98.1)	M2039	100
Bacteroides_cellulosilyticus (CO: 98.2)	M2039	100
	M2079	100
Bacteroides_stercoris (CO: 97.1)	M2039	100
Bacteroides_uniformis (CO: 97.8)	M2039	100
	M2079	100
Bacteroides_vulgatus (CO: 95.1)	M2039	100
	M2072	100
	M2079	100
Barnesiella_intestinihominis (CO: 99.3)	M2079	100
	M2039	100
Eubacterium_rectale (CO: 94.9)	M2039	99
	M2072	99
	M2079	99
Faecalibacterium_prausnitzii_A2 (CO: 90)	C3022	18
	M2039	96
	M2079	99
Faecalibacterium_prausnitzii_L2 (CO: 77.5)	M2039	99
	M2072	83
Faecalibacterium_prausnitzii_SL3 (CO: 81.5)	C3022	9
	M2039	99
	M2072	97
	M2079	99
Parabacteroides_merdae (CO: 98.1)	M2039	100
	M2079	100
Parabacteroides_sp_D13 (CO: 99)	M2039	100
	M2079	100
Roseburia_intestinalis (CO: 92.4)	C3022	98
	M2039	38
Ruminococcus_bromii (CO: NA)	M2039	100
