# Supplementary material for: Perturbation of the human gastrointestinal tract microbial ecosystem by oral drugs to treat chronic disease results in a spectrum of individual specific patterns of extinction and persistence of dominant microbial strains
Source: PLoS One. 2020 Dec 1;15(12):e0242021. doi: 10.1371/journal.pone.0242021 (PMC7707550; doi:10.1371/journal.pone.0242021)
Supplement: S5 Table — All pairwise comparisons were performed for individuals between pre and post 3-day metformin treatment. The resultant WSS scores are represented as numerical value along with the data bar graphs. “CO:NA” = No CO value assigned, thus excluded to distinguish a related strain pair. (XLSX) [file pone.0242021.s009.xlsx]

## Sheet: S5 Table
	Before treatment vs.
Species	Participant #	After 3-day metformin treatment
Akkermansia_muciniphila (CO: 99.8)	20	0
Alistipes_onderdonkii (CO: 97.4)	5	10
	10	27
Alistipes_putredinis (CO: 93.9)	6	30
	10	36
	11	40
	16	24
	20	59
	22	25
Alistipes_shahii (CO: 92)	3	11
	20	28
	22	9
Bacteroides_cellulosilyticus (CO: 98.2)	4	5
	22	13
Bacteroides_ovatus (CO: 91.7)	3	24
	4	11
	6	34
	8	23
	11	20
	12	13
	16	39
	18	14
	20	20
	22	6
Bacteroides_sp_1_1_6 (CO: 97.4)	8	30
	10	60
	11	46
	14	14
	16	24
	22	26
Bacteroides_sp_2_1_16 (CO: 98.1)	3	21
	13	1
Bacteroides_stercoris (CO: 97.1)	3	2
	4	4
	5	81
	8	82
	11	24
	16	77
	20	2
	21	35
Bacteroides_uniformis (CO: 97.8)	3	32
	8	6
	10	8
	11	5
	12	20
	15	79
	16	2
	18	24
	20	62
	21	70
	22	6
Bacteroides_vulgatus (CO: 95.1)	2	1
	3	29
	4	2
	5	71
	8	15
	10	38
	11	43
	12	46
	13	76
	14	24
	15	83
	16	10
	19	28
	20	8
	21	39
	22	34
Barnesiella_intestinihominis (CO: 99.3)	10	21
Bifidobacterium_adolescentis (CO: 69.4)	1	65
	5	5
	6	16
	7	48
	9	0
	12	2
	17	39
Eubacterium_eligens (CO: 85.8)	14	26
	20	26
Eubacterium_rectale (CO: 94.9)	3	3
	11	73
	18	11
	20	3
	21	5
	22	6
Faecalibacterium_prausnitzii_A2 (CO: 90)	7	3
	8	59
	9	2
	11	8
	12	2
	14	6
	20	8
	21	11
Faecalibacterium_prausnitzii_L2 (CO: 77.5)	3	17
	7	5
	8	24
	11	19
	12	14
	14	8
	18	29
	20	26
	21	44
	22	4
Faecalibacterium_prausnitzii_SL3 (CO: 81.5)	3	7
	7	6
	8	20
	9	2
	11	11
	12	7
	14	5
	20	7
	21	68
Parabacteroides_merdae (CO: 98.1)	11	49
	14	12
	16	1
Parabacteroides_sp_D13 (CO: 99)	3	3
	4	4
	6	10
	8	10
	16	75
	19	11
	20	6
	21	24
	22	22
Prevotella_copri (CO: 91.3)	11	1
	20	1
Bifidobacterium_longum (NA)	5	52
	6	32
	7	26
	12	70
	13	26
Ruminococcus_torques_L2 (CO: NA)	3	13
	12	39
Ruminococcus_bromii (CO: NA)	1	4
	4	2
	5	1
	7	1
	15	17
	20	9
	21	63
Ruminococcus_gnavus (CO: NA)	13	81
	17	47
