# Supplementary material for: Perturbation of the human gastrointestinal tract microbial ecosystem by oral drugs to treat chronic disease results in a spectrum of individual specific patterns of extinction and persistence of dominant microbial strains
Source: PLoS One. 2020 Dec 1;15(12):e0242021. doi: 10.1371/journal.pone.0242021 (PMC7707550; doi:10.1371/journal.pone.0242021)
Supplement: S6 Table — All pairwise comparisons were conducted for individuals between pre and post metformin or placebo treatment (2- and 4-month). In the participant # column, individuals who treated with metformin were colored in red, and individuals who treated with placebo were colored in green. The resultant WSS scores are showed as numerical value along with the data bar graphs. The WSS scores that were above the cut-off (CO) values are in red. “CO:NA” = No CO value assigned, thus excluded to distinguish a related strain pair. “NS” = No WSS score observed. (XLSX) [file pone.0242021.s010.xlsx]

## Sheet: S6 Table
		Pre sample vs.
Species	Participant # Metformin treated (RED); Placebo treated (Green)	Post 2-month	Post 4-month
Acidaminococcus_sp_D21 (CO: 96.5)	15	100	100
	13	100	100
	16	99	100
	43	100	100
	47	100	100
	21	100	100
	8	100	NS
Akkermansia_muciniphila (CO: 99.8)	34	100	100
	52	100	100
	11	NS	100
	25	100	NS
	30	0	NS
	38	100	100
	37	NS	100
Alistipes_onderdonkii (CO: 97.4)	16	100	100
	4	100	100
	11	100	100
	13	100	100
	32	99	100
	34	100	NS
	25	100	NS
	52	2	NS
	21	89	NS
	20	79	NS
	45	100	100
	6	100	99
	37	NS	100
	44	100	NS
	8	100	100
	9	99	100
	2	94	40
Alistipes_putredinis (CO: 93.9)	11	100	100
	23	100	100
	13	100	100
	52	100	100
	43	100	100
	46	100	100
	34	100	100
	21	99	99
	50	99	NS
	32	NS	100
	49	NS	100
	42	NS	99
	51	87	91
	10	100	100
	6	100	100
	2	100	100
	26	100	100
	27	100	100
	33	100	100
	38	100	100
	37	100	100
	5	100	100
	8	99	100
	30	46	NS
Alistipes_shahii (CO:92)	11	100	100
	23	100	100
	32	100	100
	46	97	99
	49	NS	99
	13	100	NS
	21	97	NS
	10	100	100
	20	99	98
	2	92	92
	27	100	100
	6	91	94
	37	100	100
	33	86	61
	38	100	100
	8	100	100
	5	99	99
	30	92	1
Bacteroides_sp_1_1_6 (CO: 97.4)	21	98	99
	52	100	100
	47	98	89
	32	99	93
	13	99	91
	49	NS	98
	25	95	NS
	23	NS	95
	10	NS	99
	20	NS	100
	45	100	100
	37	100	100
	8	100	98
	5	100	100
	9	100	100
	2	NS	100
	35	100	97
	6	NS	99
Bacteroides_sp_2_1_16 (CO: 98.1)	13	100	100
	50	100	NS
	33	100	100
	5	100	100
	9	100	100
	20	100	100
Bacteroides_cellulosilyticus (CO: 98.2)	23	99	99
	4	100	100
	52	100	100
	51	100	100
	25	100	NS
	33	100	NS
	5	100	100
	9	100	100
	37	NS	100
Bacteroides_eggerthii (CO: 96)	11	100	99
	32	100	100
	47	100	100
	25	100	NS
	20	100	100
	38	100	100
	6	100	100
	2	NS	100
Bacteroides_massiliensis (CO: 97.7)	23	100	100
	32	100	99
	34	100	100
	43	NS	100
	25	100	NS
	45	100	100
	2	100	100
	37	100	100
	8	100	100
	35	99	24
	6	100	100
Bacteroides_stercoris (CO: 97.1)	11	99	99
	23	99	98
	46	100	100
	47	100	100
	21	28	99
	42	NS	100
	49	NS	100
	4	85	99
	10	100	100
	2	100	100
	8	100	100
	5	100	100
	26	100	NS
	45	100	100
Bacteroides_ovatus (CO: 91.7)	16	92	99
	4	99	99
	23	93	94
	50	99	99
	13	100	99
	34	95	92
	47	97	92
	25	99	NS
	21	89	NS
	52	83	NS
	49	17	83
	45	97	96
	33	100	100
	2	93	54
	37	91	97
	8	99	99
	9	87	94
	38	NS	98
	5	99	99
	35	100	94
	20	84	70
Bacteroides_uniformis (CO: 97.8)	16	100	100
	23	99	99
	50	100	100
	52	100	100
	42	100	100
	34	100	100
	51	100	100
	4	100	99
	47	99	98
	13	99	97
	25	100	NS
	29	92	99
	21	99	NS
	43	NS	99
	11	65	65
	31	NS	42
	32	17	84
	49	51	100
	45	99	100
	6	100	100
	2	99	99
	8	100	100
	10	97	99
	33	99	15
	5	100	95
	26	NS	46
	38	100	98
	9	100	100
	37	63	50
	44	21	99
	30	100	16
Bacteroides_vulgatus (CO: 95.1)	16	100	100
	29	96	99
	32	100	100
	4	99	100
	42	98	98
	23	100	100
	13	99	99
	43	97	99
	52	100	100
	21	100	100
	34	100	100
	47	100	98
	15	97	89
	25	99	NS
	11	23	97
	49	57	98
	51	91	96
	31	NS	78
	46	92	93
	50	66	65
	10	100	100
	20	100	100
	45	100	99
	2	100	99
	26	97	88
	8	100	100
	27	99	93
	33	100	99
	38	99	100
	9	100	100
	44	99	100
	37	100	100
	5	100	100
	3	100	NS
	35	81	6
	6	100	100
Bilophila_wadsworthia (CO: NA)	32	100	99
	21	100	100
Barnesiella_intestinihominis (CO: 99.3)	11	100	100
	23	100	100
	4	NS	100
	32	NS	100
	34	100	100
	21	100	100
	46	NS	100
	52	100	NS
	10	NS	100
	20	100	100
	33	100	100
	38	100	100
	2	100	100
	8	100	100
	44	100	NS
	9	100	100
	5	100	100
	6	100	100
Bifirobacterium_adolescentis (CO: 69.4)	16	100	100
	13	100	100
	46	100	99
	23	NS	98
	29	NS	99
	42	1	16
	11	24	22
	10	97	NS
	38	100	99
	37	99	97
	3	94	100
	45	71	94
Bifidobacterium_longum (CO: NA)	16	99	100
	13	99	97
	42	32	NS
	23	99	99
	38	100	100
	44	100	100
	35	100	NS
	33	99	NS
Dialister_invisus (CO: 92.7)	16	100	100
	21	100	99
	42	NS	99
	23	100	NS
	45	100	NS
	6	100	100
Eubacterium_eligens (CO: 85.8)	16	100	100
	15	100	99
	23	97	99
	52	100	99
	4	100	99
	50	100	100
	47	100	100
	11	93	94
	42	99	100
	12	NS	99
	13	NS	86
	25	98	NS
	46	79	99
	31	NS	19
	49	13	NS
	20	100	100
	6	99	99
	8	100	99
	9	99	75
	2	11	NS
	27	93	NS
	33	99	99
	45	63	82
Eubacterium_rectale (CO: 94.9)	16	100	100
	23	97	98
	32	100	98
	43	100	100
	46	99	98
	52	100	100
	12	99	100
	47	99	100
	25	95	95
	11	98	56
	13	95	94
	34	98	91
	50	98	89
	42	93	NS
	21	28	100
	49	NS	100
	29	91	NS
	4	83	76
	31	18	12
	10	99	99
	20	100	100
	45	100	99
	2	99	99
	38	99	100
	37	99	100
	44	100	99
	9	100	100
	8	100	100
	5	NS	99
	26	88	88
	3	99	100
	33	26	19
	6	79	18
Eubacterium_siraeum (CO: 99.6)	11	100	99
	32	100	100
	4	100	100
	29	NS	100
	50	NS	5
	46	98	NS
	26	56	98
	2	NS	96
Faecalibacterium_prausnitzii_A2 (CO: 90)	11	96	94
	12	97	98
	13	98	100
	21	99	100
	34	90	91
	43	99	99
	52	98	99
	51	96	65
	23	71	75
	29	18	NS
	32	77	93
	15	93	25
	50	20	91
	46	89	88
	49	4	96
	31	6	6
	10	99	97
	20	68	84
	2	99	95
	38	98	96
	26	99	98
	27	99	98
	44	99	100
	33	79	84
	8	57	83
	45	99	99
Faecalibacterium_prausnitzii_L2 (CO: 77.5)	16	98	100
	12	90	91
	32	95	94
	11	82	78
	46	94	81
	34	86	82
	51	87	81
	23	67	95
	49	24	91
	13	56	53
	50	79	13
	4	NS	93
	31	10	10
	21	96	99
	10	98	98
	20	96	97
	45	99	98
	2	98	97
	26	98	96
	37	98	100
	27	93	64
	5	NS	35
	9	89	97
	3	14	84
	33	82	94
	8	64	38
	6	81	62
Faecalibacterium_prausnitzii_SL3 (CO: 81.5)	16	99	100
	47	100	99
	15	88	76
	29	89	90
	12	57	81
	23	43	59
	32	96	94
	25	99	96
	34	65	84
	21	87	NS
	43	100	100
	46	93	96
	51	84	32
	11	42	87
	50	69	68
	31	33	7
	52	75	72
	49	6	98
	10	99	99
	20	97	98
	45	90	82
	2	78	78
	37	68	100
	26	96	55
	44	99	100
	8	98	98
	9	NS	93
	27	74	80
	3	97	96
	33	44	73
	6	69	72
Parabacteroides_merdae (CO: 98.1)	21	99	100
	4	99	99
	23	100	100
	34	100	NS
	32	94	97
	47	87	46
	42	90	100
	10	96	96
	20	100	100
	45	100	100
	2	100	-
	37	100	100
	44	99	100
	38	99	100
	5	100	100
	8	100	100
	26	NS	4
	6	NS	100
Parabacteroides_sp_D13 (CO: 98.1)	13	100	100
	34	100	100
	23	100	100
	21	100	100
	47	100	100
	25	99	NS
	50	100	NS
	42	NS	100
	32	99	97
	51	96	NS
	29	98	93
	4	92	94
	43	NS	98
	49	8	NS
	31	NS	24
	10	97	96
	20	100	100
	6	100	100
	2	99	97
	38	99	81
	44	100	100
	26	98	97
	8	100	100
	5	100	100
	9	93	99
	27	98	NS
	33	95	NS
	45	100	100
Prevotella_copri (CO: 91.3)	12	97	98
	29	98	98
	21	100	99
	43	100	100
	51	100	99
	49	NS	99
	26	98	99
	27	100	100
	44	100	99
	3	98	99
Roseburia_inulinivorans (CO: NA)	15	98	NS
	29	81	NS
	49	39	NS
	50	12	26
	34	29	90
	52	NS	100
	47	48	98
	21	97	18
	20	98	68
	45	96	96
	44	97	21
	5	99	99
	37	65	95
	8	99	99
	27	72	NS
	6	98	71
Roseburia_intestinalis (CO: 92.4)	29	75	NS
	25	14	NS
	34	98	NS
	43	NS	100
	42	93	93
	32	99	98
	49	NS	98
	20	NS	100
	8	99	100
	3	98	NS
	35	15	15
	33	NS	91
Ruminococcus_bromii (CO: NA)	16	100	100
	47	100	0
	12	100	NS
	32	100	100
	23	100	8
	43	100	100
	25	100	100
	4	71	NS
	46	97	97
	50	100	8
	11	100	99
	13	100	100
	21	100	100
	10	100	100
	20	100	100
	30	NS	2
	6	NS	2
	26	99	96
	38	100	100
	5	100	100
	8	100	100
	27	99	NS
	9	73	7
	33	100	100
	45	100	100
Ruminococcus_sp_5_1 (CO: NA)	16	100	100
	15	94	93
	12	92	96
	32	97	99
	4	96	99
	13	99	26
	11	99	96
	50	99	99
	42	91	93
	25	87	95
	34	87	96
	21	99	99
	29	99	97
	47	99	99
	43	99	99
	23	99	97
	31	22	32
	52	100	100
	51	85	41
	49	20	97
	10	99	99
	20	99	99
	2	53	21
	26	95	99
	27	99	87
	37	99	99
	33	98	99
	8	NS	87
	3	67	72
	38	99	99
	9	96	86
	35	11	16
	44	99	99
	45	98	98
Ruminococcus_torques_L2 (CO: NA)	15	98	95
	12	94	NS
	25	96	98
	23	96	92
	32	NS	74
	42	97	98
	49	NS	93
	50	NS	35
	34	96	97
	4	100	100
	52	99	99
	47	100	NS
	51	94	NS
	31	7	7
	20	97	96
	30	100	16
	2	99	98
	27	86	43
	37	99	99
	33	86	99
	38	99	100
	44	99	99
	8	78	45
	9	NS	98
	3	NS	99
	45	99	99
Ruminococcus_torques_ATCC (CO: 96.6)	32	100	97
	21	100	100
	31	64	NS
	43	NS	99
	50	100	NS
	5	100	NS
