# Supplementary material for: Perturbation of the human gastrointestinal tract microbial ecosystem by oral drugs to treat chronic disease results in a spectrum of individual specific patterns of extinction and persistence of dominant microbial strains
Source: PLoS One. 2020 Dec 1;15(12):e0242021. doi: 10.1371/journal.pone.0242021 (PMC7707550; doi:10.1371/journal.pone.0242021)
Supplement: S7 Table — All pairwise comparisons were conducted for individuals between pre and post MTX or T2 treatment (ranges from 3 to 16 months). In the participant # column, individuals who treated with MTX were labeled with “(MTX)” and individuals who treated with T2 were labeled with “(T2)”. The resultant WSS scores are showed as numerical value along with the data bar graphs. The WSS scores that were above the cut-off (CO) values are in red. “CO:NA” = No CO value assigned, thus excluded to distinguish a related strain pair. “NA” = Sample was not available to run the analysis. (XLSX) [file pone.0242021.s011.xlsx]

## Sheet: S7 Table
(A)	Metformin 3-day -Unrelated strain	Metformin 3-day - Related strain	Total pairs		(B)	Placebo 2-month - Unrelated strain	Placebo 4-month - Unrelated strain	Placebo 2-month - Related strain	Placebo 4-month - Related strain	Total pairs		(C)	Metformin 2-month - Unrelated strain	Metformin 4-month - Unrelated strain	Metformin 2-month - Related strain	Metformin 4-month - Related strain	Total pairs
A number of strain pairs	124	0	124		A number of strain pairs	36	42	162	158	398		A number of strain pairs	58	47	175	182	462
Relative abundance (%)	1	0	1		Relative abundance (%)	0.0904523	0.105528	0.407035	0.396985	1		Relative abundance (%)	0.125541	0.101732	0.378788	0.393939	1
