# Supplementary material for: Perturbation of the human gastrointestinal tract microbial ecosystem by oral drugs to treat chronic disease results in a spectrum of individual specific patterns of extinction and persistence of dominant microbial strains
Source: PLoS One. 2020 Dec 1;15(12):e0242021. doi: 10.1371/journal.pone.0242021 (PMC7707550; doi:10.1371/journal.pone.0242021)
Supplement: S8 Table — WSS analysis was conducted for individuals who were treated with (A) metformin for 3-day (Sun et al.), (B) placebo or (C) metformin up to 4 months (Wu et al.), and a total number of related/unrelated strain pairs found from all compared species were listed in the table. The relative abundance (%) was then calculated based on the total number of pairs and listed in the table. (XLSX) [file pone.0242021.s012.xlsx]

## Sheet: S8 Table
		Pre sample vs.
Species	Participant #	Post 3-month treatment	Post 6-month treatment	Post 12-month treatment	Post 14-month treatment	Post 16-month treatment
Akkermansia_muciniphila (CO: 99.8)	122 (T2)	100	NA	NA	NA	NA
	138 (MTX)	100	NA	NA	NA	NA
	197 (T2)	0	NA	NA	NA	NA
	206 (MTX)	100	NA	NA	NA	NA
Alistipes_putredinis (CO: 93.9)	122 (T2)	100	NA	NA	NA	NA
	198 (T2)	NA	100	NA	NA	NA
	138 (MTX)	99	NA	NA	NA	NA
	158 (MTX)	100	NA	NA	NA	NA
	169 (MTX)	NA	100	NA	NA	NA
	69 (T2)	NA	NA	NA	NA	100
	206 (MTX)	100	NA	NA	NA	NA
	209 (T2)	100	NA	NA	NA	NA
	212 (T2)	91	NA	NA	NA	NA
	93 (MTX)	100	NA	NA	NA	NA
Alistipes_onderdonkii (CO: 97.4)	122 (T2)	100	NA	NA	NA	NA
	198 (T2)	NA	98	NA	NA	NA
	169 (MTX)	NA	99	NA	NA	NA
	60 (T2)	90	NA	NA	NA	NA
	206 (MTX)	59	NA	NA	NA	NA
	212 (T2)	100	NA	NA	NA	NA
Alistipes_shahii (CO: 92)	198 (T2)	NA	100	NA	NA	NA
	138 (MTX)	98	NA	NA	NA	NA
	169 (MTX)	NA	96	NA	NA	NA
	195 (T2)	23	NA	NA	NA	NA
	206 (MTX)	97	NA	NA	NA	NA
	209 (T2)	97	NA	NA	NA	NA
	212 (T2)	93	NA	NA	NA	NA
	225 (MTX)	100	NA	NA	NA	NA
Bacteroides_coprocola (CO: 67)	198 (T2)	NA	100	NA	NA	NA
	138 (MTX)	100	NA	NA	NA	NA
	158 (MTX)	100	NA	NA	NA	NA
Bacteroides_cellulosilyticus (CO: 98.2)	169 (MTX)	NA	100	NA	NA	NA
	197 (T2)	0	NA	NA	NA	NA
	209 (T2)	100	NA	NA	NA	NA
Bacteroides_eggerthii (CO: 96)	138 (MTX)	100	NA	NA	NA	NA
Bacteroides_stercoris (CO: 97.1)	126 (T2)	100	NA	NA	NA	NA
	198 (T2)	NA	99	NA	NA	NA
	138 (MTX)	100	NA	NA	NA	NA
	158 (MTX)	95	NA	NA	NA	NA
	169 (MTX)	NA	100	NA	NA	NA
	195 (T2)	6	NA	NA	NA	NA
	197 (T2)	2	NA	NA	NA	NA
	202 (MTX)	100	NA	NA	NA	NA
	69 (T2)	NA	NA	NA	NA	99
	206 (MTX)	100	NA	NA	NA	NA
	209 (T2)	24	NA	NA	NA	NA
	212 (T2)	100	NA	NA	NA	NA
	225 (MTX)	100	NA	NA	NA	NA
	93 (MTX)	100	NA	NA	NA	NA
Bacteroides_massiliensis (CO: 97.7)	126 (T2)	100	NA	NA	NA	NA
	138 (MTX)	100	NA	NA	NA	NA
	206 (MTX)	100	NA	NA	NA	NA
	212 (T2)	100	NA	NA	NA	NA
	225 (MTX)	95	NA	NA	NA	NA
Bacteroides_uniformis (CO: 97.8)	122 (T2)	100	NA	NA	NA	NA
	198 (T2)	NA	20	NA	NA	NA
	138 (MTX)	94	NA	NA	NA	NA
	157 (T2)	100	NA	NA	NA	NA
	158 (MTX)	100	NA	NA	NA	NA
	169 (MTX)	NA	100	NA	NA	NA
	195 (T2)	21	NA	NA	NA	NA
	197 (T2)	22	NA	NA	NA	NA
	60 (T2)	100	NA	NA	NA	NA
	69 (T2)	NA	NA	NA	NA	96
	206 (MTX)	99	NA	NA	NA	NA
	209 (T2)	100	NA	NA	NA	NA
	225 (MTX)	100	NA	NA	NA	NA
	93 (MTX)	100	NA	NA	NA	NA
Bacteroides_ovatus (CO: 91.7)	122 (T2)	98	NA	NA	NA	NA
	198 (T2)	NA	86	NA	NA	NA
	138 (MTX)	96	NA	NA	NA	NA
	158 (MTX)	49	NA	NA	NA	NA
	169 (MTX)	NA	87	NA	NA	NA
	195 (T2)	43	NA	NA	NA	NA
	202 (MTX)	89	NA	NA	NA	NA
	69 (T2)	NA	NA	NA	NA	63
	206 (MTX)	83	NA	NA	NA	NA
	212 (T2)	39	NA	NA	NA	NA
	225 (MTX)	95	NA	NA	NA	NA
	90 (MTX)	NA	94	NA	NA	NA
	93 (MTX)	33	NA	NA	NA	NA
Bacteroides_plebeius (CO: 67.2)	138 (MTX)	100	NA	NA	NA	NA
	158 (MTX)	94	NA	NA	NA	NA
	206 (MTX)	100	NA	NA	NA	NA
	209 (T2)	100	NA	NA	NA	NA
Bacteroides_vulgatus (CO: 95.1)	122 (T2)	100	NA	NA	NA	NA
	126 (T2)	100	NA	NA	NA	NA
	198 (T2)	NA	99	NA	NA	NA
	138 (MTX)	100	NA	NA	NA	NA
	157 (T2)	100	NA	NA	NA	NA
	158 (MTX)	99	NA	NA	NA	NA
	169 (MTX)	NA	100	NA	NA	NA
	195 (T2)	99	NA	NA	NA	NA
	197 (T2)	34	NA	NA	NA	NA
	202 (MTX)	100	NA	NA	NA	NA
	69 (T2)	NA	NA	NA	NA	100
	206 (MTX)	100	NA	NA	NA	NA
	209 (T2)	99	NA	NA	NA	NA
	212 (T2)	99	NA	NA	NA	NA
	225 (MTX)	100	NA	NA	NA	NA
	93 (MTX)	100	NA	NA	NA	NA
Bacteroides_sp_1_1_6 (CO: 97.4)	122 (T2)	91	NA	NA	NA	NA
	202 (MTX)	99	NA	NA	NA	NA
	206 (MTX)	82	NA	NA	NA	NA
	209 (T2)	99	NA	NA	NA	NA
	90 (MTX)	NA	91	NA	NA	NA
	93 (MTX)	83	NA	NA	NA	NA
Bacteroides_sp_2_1_16 (CO: 98.1)	122 (T2)	100	NA	NA	NA	NA
Barnesiella_intestinihominis (CO: 99.3)	198 (T2)	NA	100	NA	NA	NA
	138 (MTX)	100	NA	NA	NA	NA
	158 (MTX)	100	NA	NA	NA	NA
	206 (MTX)	100	NA	NA	NA	NA
	212 (T2)	100	NA	NA	NA	NA
Bifidobacterium_adolescentis (CO: 69.4)	157 (T2)	59	NA	NA	NA	NA
	60 (T2)	99	NA	NA	NA	NA
	206 (MTX)	100	NA	NA	NA	NA
	212 (T2)	53	NA	NA	NA	NA
Bifidobacterium_longum (CO: NA)	198 (T2)	NA	92	NA	NA	NA
	138 (MTX)	100	NA	NA	NA	NA
	197 (T2)	34	NA	NA	NA	NA
	60 (T2)	99	NA	NA	NA	NA
	69 (T2)	NA	NA	NA	NA	94
	206 (MTX)	100	NA	NA	NA	NA
	212 (T2)	84	NA	NA	NA	NA
	90 (MTX)	NA	46	NA	NA	NA
Butyrate_prod_bact_SS3_4 (CO: NA)	169 (MTX)	NA	34	NA	NA	NA
	195 (T2)	57	NA	NA	NA	NA
	69 (T2)	NA	NA	NA	NA	31
	225 (MTX)	91	NA	NA	NA	NA
	93 (MTX)	55	NA	NA	NA	NA
Collinsella_aerofaciens (CO: 79.2)	169 (MTX)	NA	42	NA	NA	NA
	206 (MTX)	100	NA	NA	NA	NA
Coprococcus_comes (CO: NA)	126 (T2)	95	NA	NA	NA	NA
	157 (T2)	90	NA	NA	NA	NA
	60 (T2)	90	NA	NA	NA	NA
	206 (MTX)	98	NA	NA	NA	NA
Coprococcus_eutactus (CO: 88.2)	138 (MTX)	100	NA	NA	NA	NA
	212 (T2)	2	NA	NA	NA	NA
	90 (MTX)	NA	25	NA	NA	NA
Clostridium_sp_SS2_1 (CO: NA)	126 (T2)	79	NA	NA	NA	NA
	157 (T2)	84	NA	NA	NA	NA
	197 (T2)	16	NA	NA	NA	NA
	60 (T2)	55	NA	NA	NA	NA
	206 (MTX)	99	NA	NA	NA	NA
	225 (MTX)	100	NA	NA	NA	NA
Clostridium_sp_L2_50 (CO: 72.6)	206 (MTX)	3	NA	NA	NA	NA
	225 (MTX)	99	NA	NA	NA	NA
Dorea_longicatena (CO: NA)	126 (T2)	76	NA	NA	NA	NA
	206 (MTX)	98	NA	NA	NA	NA
	212 (T2)	93	NA	NA	NA	NA
Dialister_invisus (CO: 92.7)	122 (T2)	100	NA	NA	NA	NA
	60 (T2)	99	NA	NA	NA	NA
Escherichia_coli (CO: NA)	122 (T2)	3	NA	NA	NA	NA
	126 (T2)	92	NA	NA	NA	NA
	138 (MTX)	54	NA	NA	NA	NA
	69 (T2)	NA	NA	NA	NA	3
Eubacterium_biforme (CO: NA)	202 (MTX)	9	NA	NA	NA	NA
Eubacterium_eligens (CO: 85.8)	122 (T2)	79	NA	NA	NA	NA
	138 (MTX)	96	NA	NA	NA	NA
	195 (T2)	14	NA	NA	NA	NA
	197 (T2)	18	NA	NA	NA	NA
	202 (MTX)	14	NA	NA	NA	NA
	206 (MTX)	31	NA	NA	NA	NA
	209 (T2)	100	NA	NA	NA	NA
	212 (T2)	3	NA	NA	NA	NA
	225 (MTX)	12	NA	NA	NA	NA
	90 (MTX)	NA	7	NA	NA	NA
Eubacterium_rectale (CO: 94.9)	122 (T2)	12	NA	NA	NA	NA
	138 (MTX)	97	NA	NA	NA	NA
	157 (T2)	99	NA	NA	NA	NA
	169 (MTX)	NA	8	NA	NA	NA
	195 (T2)	14	NA	NA	NA	NA
	197 (T2)	3	NA	NA	NA	NA
	60 (T2)	50	NA	NA	NA	NA
	206 (MTX)	97	NA	NA	NA	NA
	209 (T2)	96	NA	NA	NA	NA
	212 (T2)	97	NA	NA	NA	NA
	225 (MTX)	5	NA	NA	NA	NA
	93 (MTX)	99	NA	NA	NA	NA
Eubacterium_siraeum (CO: 99.6)	195 (T2)	1	NA	NA	NA	NA
Eubacterium_hallii (CO: NA)	126 (T2)	63	NA	NA	NA	NA
Faecalibacterium_prausnitzii_A2 (CO: 90)	122 (T2)	95	NA	NA	NA	NA
	126 (T2)	77	NA	NA	NA	NA
	157 (T2)	86	NA	NA	NA	NA
	169 (MTX)	NA	82	NA	NA	NA
	197 (T2)	4	NA	NA	NA	NA
	60 (T2)	34	NA	NA	NA	NA
	69 (T2)	NA	NA	NA	NA	96
	206 (MTX)	24	NA	NA	NA	NA
	212 (T2)	91	NA	NA	NA	NA
	90 (MTX)	NA	86	NA	NA	NA
	93 (MTX)	92	NA	NA	NA	NA
Faecalibacterium_prausnitzii_L2 (CO: 77.5)	122 (T2)	97	NA	NA	NA	NA
	126 (T2)	29	NA	NA	NA	NA
	198 (T2)	NA	53	NA	NA	NA
	138 (MTX)	97	NA	NA	NA	NA
	157 (T2)	38	NA	NA	NA	NA
	158 (MTX)	54	NA	NA	NA	NA
	169 (MTX)	NA	94	NA	NA	NA
	195 (T2)	52	NA	NA	NA	NA
	197 (T2)	33	NA	NA	NA	NA
	202 (MTX)	91	NA	NA	NA	NA
	60 (T2)	56	NA	NA	NA	NA
	69 (T2)	NA	NA	NA	NA	4
	206 (MTX)	44	NA	NA	NA	NA
	209 (T2)	49	NA	NA	NA	NA
	212 (T2)	46	NA	NA	NA	NA
	225 (MTX)	87	NA	NA	NA	NA
	90 (MTX)	NA	25	NA	NA	NA
	93 (MTX)	73	NA	NA	NA	NA
Faecalibacterium_prausnitzii_SL3 (CO: 81.5)	122 (T2)	78	NA	NA	NA	NA
	126 (T2)	98	NA	NA	NA	NA
	198 (T2)	NA	71	NA	NA	NA
	138 (MTX)	98	NA	NA	NA	NA
	157 (T2)	27	NA	NA	NA	NA
	158 (MTX)	6	NA	NA	NA	NA
	169 (MTX)	NA	92	NA	NA	NA
	195 (T2)	70	NA	NA	NA	NA
	197 (T2)	7	NA	NA	NA	NA
	202 (MTX)	91	NA	NA	NA	NA
	60 (T2)	84	NA	NA	NA	NA
	206 (MTX)	95	NA	NA	NA	NA
	209 (T2)	16	NA	NA	NA	NA
	212 (T2)	20	NA	NA	NA	NA
	90 (MTX)	NA	21	NA	NA	NA
	93 (MTX)	95	NA	NA	NA	NA
Parabacteroides_merdae (CO: 98.1)	198 (T2)	NA	99	NA	NA	NA
	138 (MTX)	100	NA	NA	NA	NA
	158 (MTX)	93	NA	NA	NA	NA
	202 (MTX)	100	NA	NA	NA	NA
	69 (T2)	NA	NA	NA	NA	100
	209 (T2)	100	NA	NA	NA	NA
Parabacteroides_sp_D13 (CO: 99)	122 (T2)	100	NA	NA	NA	NA
	158 (MTX)	99	NA	NA	NA	NA
	169 (MTX)	NA	31	NA	NA	NA
	202 (MTX)	100	NA	NA	NA	NA
	209 (T2)	94	NA	NA	NA	NA
	212 (T2)	100	NA	NA	NA	NA
	93 (MTX)	98	NA	NA	NA	NA
Prevotella_copri (CO: 91.3)	158 (MTX)	100	NA	NA	NA	NA
	206 (MTX)	100	NA	NA	NA	NA
	209 (T2)	99	NA	NA	NA	NA
	93 (MTX)	96	NA	NA	NA	NA
Roseburia_intestinalis (CO: 92.4)	157 (T2)	19	NA	NA	NA	NA
	158 (MTX)	23	NA	NA	NA	NA
	195 (T2)	11	NA	NA	NA	NA
	202 (MTX)	17	NA	NA	NA	NA
	69 (T2)	NA	NA	NA	NA	14
	212 (T2)	33	NA	NA	NA	NA
	225 (MTX)	14	NA	NA	NA	NA
Roseburia_inulinivorans (CO: NA)	126 (T2)	27	NA	NA	NA	NA
	138 (MTX)	75	NA	NA	NA	NA
	157 (T2)	23	NA	NA	NA	NA
	158 (MTX)	12	NA	NA	NA	NA
	169 (MTX)	NA	31	NA	NA	NA
	195 (T2)	34	NA	NA	NA	NA
	197 (T2)	13	NA	NA	NA	NA
	202 (MTX)	22	NA	NA	NA	NA
	60 (T2)	78	NA	NA	NA	NA
	212 (T2)	98	NA	NA	NA	NA
	225 (MTX)	16	NA	NA	NA	NA
Ruminococcus_bromii (CO: NA)	126 (T2)	100	NA	NA	NA	NA
	198 (T2)	NA	79	NA	NA	NA
	138 (MTX)	100	NA	NA	NA	NA
	157 (T2)	99	NA	NA	NA	NA
	169 (MTX)	NA	99	NA	NA	NA
	195 (T2)	2	NA	NA	NA	NA
	197 (T2)	2	NA	NA	NA	NA
	60 (T2)	99	NA	NA	NA	NA
	69 (T2)	NA	NA	NA	NA	99
	206 (MTX)	100	NA	NA	NA	NA
	212 (T2)	11	NA	NA	NA	NA
	225 (MTX)	99	NA	NA	NA	NA
Ruminococcus_gnavus (CO: NA)	69 (T2)	NA	NA	NA	NA	47
Ruminococcus_obeum_ATCC (CO: NA)	126 (T2)	95	NA	NA	NA	NA
	206 (MTX)	27	NA	NA	NA	NA
Ruminococcus_sp_5_1 (CO: NA)	126 (T2)	50	NA	NA	NA	NA
	157 (T2)	65	NA	NA	NA	NA
	158 (MTX)	13	NA	NA	NA	NA
	169 (MTX)	NA	99	NA	NA	NA
	60 (T2)	71	NA	NA	NA	NA
	69 (T2)	NA	NA	NA	NA	44
	206 (MTX)	92	NA	NA	NA	NA
	225 (MTX)	52	NA	NA	NA	NA
	90 (MTX)	NA	23	NA	NA	NA
Ruminococcus_torques_L2 (CO: NA)	126 (T2)	98	NA	NA	NA	NA
	60 (T2)	90	NA	NA	NA	NA
	212 (T2)	91	NA	NA	NA	NA
	225 (MTX)	54	NA	NA	NA	NA
Ruminococcus_torques_ATCC (CO: 96.6)	138 (MTX)	100	NA	NA	NA	NA
	169 (MTX)	NA	100	NA	NA	NA
	206 (MTX)	100	NA	NA	NA	NA
	209 (T2)	97	NA	NA	NA	NA
Ruminococcus_lactaris (CO: 83.6)	206 (MTX)	100	NA	NA	NA	NA
