# Supplementary material for: Perturbation of the human gastrointestinal tract microbial ecosystem by oral drugs to treat chronic disease results in a spectrum of individual specific patterns of extinction and persistence of dominant microbial strains
Source: PLoS One. 2020 Dec 1;15(12):e0242021. doi: 10.1371/journal.pone.0242021 (PMC7707550; doi:10.1371/journal.pone.0242021)
Supplement: S9 Table — The table summarized a number of unrelated strains found in each data set used in this study. The number in this table match the number shown in Figs 1 and 3–6 (red shaded boxes). NA = Not Applicable. (XLSX) [file pone.0242021.s013.xlsx]

## Sheet: S9 Table
	Treatment
	Bowel wash		Metformin	Metformin		Placebo		MTX	T2
	post 10 days (n=8)	post 50 days (n=8)	post 3 days (n=22)	post 2 months (n=21)	post 4 months (n=21)	post 2 months (n=17)	post 4 months (n=17)	post ranges between 3 and 16 months (n=8)	post ranges between 3 and 16 months (n=10)
Acidaminococcus sp. D21	NA	NA	NA	0	0	0	0	NA	NA
Akkermansia muciniphila	1	0	1	0	0	1	0	0	1
Alistipes onderdonkii	2	0	2	2	0	2	1	1	1
Alistipes putredinis	0	0	6	1	1	1	0	0	1
Alistipes shahii	0	0	3	0	0	2	2	0	1
Bacteroides cellulosilyticus	0	0	2	0	0	0	0	0	1
Bacteroides coprocola	0	0	NA	NA	NA	NA	NA	0	0
Bacteroides eggerthii	0	0	NA	0	0	0	0	0	0
Bacteroides massiliensis	0	0	NA	0	0	0	1	1	0
Bacteroides ovatus	0	0	10	3	1	3	2	5	4
Bacteroides plebeius	0	0	NA	NA	NA	NA	NA	0	0
Bacteroides sp 1 1 6	0	0	6	1	4	0	1	3	1
Bacteroides sp 2 1 16	0	0	2	0	0	0	0	0	0
Bacteroides stercoris	0	0	8	2	0	0	0	1	3
Bacteroides uniformis	0	0	11	4	4	3	5	1	4
Bacteroides vulgatus	0	0	16	5	4	1	3	0	1
Barnesiella intestinihominis	0	0	1	0	0	0	0	0	0
Bifidobacterium adolescentis	0	0	7	2	2	0	0	0	2
Clostridium sp L2 50	0	0	NA	NA	NA	NA	NA	1	0
Collinsella aerofaciens	0	0	NA	NA	NA	NA	NA	1	0
Coprococcus eutactus	0	0	NA	NA	NA	NA	NA	1	1
Dialister invisus	0	0	NA	0	0	0	0	0	0
Eubacterium eligens	2	2	2	2	1	2	2	4	4
Eubacterium rectale	1	0	6	5	6	3	3	2	4
Eubacterium siraeum	2	1	NA	1	2	1	2	0	1
Faecalibacterium prausnitzii A2	0	0	8	8	5	3	3	3	4
Faecalibacterium prausnitzii L2	0	0	10	4	3	2	4	4	9
Faecalibacterium prausnitzii SL3	0	0	9	8	7	5	5	2	7
Parabacteroides merdae	0	0	3	3	2	1	2	1	0
Parabacteroides sp. D13	0	0	9	4	5	5	4	2	1
Prevotella copri	0	0	2	0	0	0	0	0	0
Roseburia intestinalis	1	1	NA	2	0	1	2	3	4
Ruminococcus lactaris	0	0	NA	NA	NA	NA	NA	0	0
Ruminococcus torques ATCC	NA	NA	NA	1	0	0	0	0	0
